# Supplementary material for: A Novel Two-Gene Expression-Based Prognostic Score in Malignant Pleural Mesothelioma
Source: Diagnostics (Basel). 2023 Apr 26;13(9):1556. doi: 10.3390/diagnostics13091556 (PMC10177801; doi:10.3390/diagnostics13091556)
Supplement: Supplementary file 1 [file diagnostics-13-01556-s001.zip]

Archive with 1 entries (1 files):
- diagnostics-2336501-supplementary.xlsx
