# Supplementary material for: A Novel Two-Gene Expression-Based Prognostic Score in Malignant Pleural Mesothelioma
Source: Diagnostics (Basel). 2023 Apr 26;13(9):1556. doi: 10.3390/diagnostics13091556 (PMC10177801; doi:10.3390/diagnostics13091556)
Supplement: Supplementary file 1 [file diagnostics-13-01556-s001.zip › diagnostics-2336501-supplementary.xlsx]

## Sheet: Table S1
Gene	Dataset	T-Statistic	P-Value
ABCC8	RNAi (Novartis)	-3.78621	0.000177235
ABL1	Combined RNAi (Broad, Novartis, Marcotte)	3.60059	0.000339252
ACE	Combined RNAi (Broad, Novartis, Marcotte)	-3.79475	0.000163982
ACOX2	Combined RNAi (Broad, Novartis, Marcotte)	3.67144	0.000259081
ACTB	Combined RNAi (Broad, Novartis, Marcotte)	3.64027	0.000291819
ADORA1	RNAi (Novartis)	3.5304	0.000463067
ADORA2A	CRISPR (Avana) Public 20Q2	3.64162	0.000288892
AKAP9	Combined RNAi (Broad, Novartis, Marcotte)	3.55216	0.000406967
AKR1B10	RNAi (Novartis)	-3.8551	0.000135098
AKR1B15	RNAi (Novartis)	3.73697	0.000213851
ALDOB	Combined RNAi (Broad, Novartis, Marcotte)	4.13129	4.03102e-05
ALG9	CRISPR (Avana) Public 20Q2	-3.79326	0.000160223
ANGPT4	CRISPR (Avana) Public 20Q2	4.05437	5.53323e-05
ANKRD11	Combined RNAi (Broad, Novartis, Marcotte)	-4.61871	4.71658e-06
APOC2	Combined RNAi (Broad, Novartis, Marcotte)	3.78903	0.000167704
APOC4-APOC2	Combined RNAi (Broad, Novartis, Marcotte)	5.01825	7.02507e-07
ARAP2	RNAi (Novartis)	3.7352	0.000215757
ARMC7	Combined RNAi (Broad, Novartis, Marcotte)	-4.06194	5.50497e-05
AS3MT	CRISPR (Avana) Public 20Q2	3.8015	0.000155267
ATF5	RNAi (Novartis)	3.76996	0.000188532
ATG2A	Combined RNAi (Broad, Novartis, Marcotte)	3.58811	0.000373942
B3GALT6	CRISPR (Avana) Public 20Q2	-3.63512	0.000296152
B3GAT3	CRISPR (Avana) Public 20Q2	-3.7376	0.000199407
BCL2L2-PABPN1	Combined RNAi (Broad, Novartis, Marcotte)	-4.85012	1.51245e-06
C19orf25	CRISPR (Avana) Public 20Q2	-3.50502	0.000482729
C1orf52	CRISPR (Avana) Public 20Q2	-3.98654	7.33622e-05
C1QB	Combined RNAi (Broad, Novartis, Marcotte)	3.61752	0.000318218
C7orf26	CRISPR (Avana) Public 20Q2	-3.62402	0.000308937
C8orf86	Combined RNAi (Broad, Novartis, Marcotte)	3.5033	0.000493161
CAMTA2	CRISPR (Avana) Public 20Q2	4.1577	3.57247e-05
CCDC170	CRISPR (Avana) Public 20Q2	-3.56907	0.00038024
CCRL2	Combined RNAi (Broad, Novartis, Marcotte)	3.68038	0.000250274
CD19	Combined RNAi (Broad, Novartis, Marcotte)	-3.60983	0.000334017
CD79B	RNAi (Novartis)	4.20395	3.25542e-05
CDC42	Combined RNAi (Broad, Novartis, Marcotte)	-4.1644	3.50011e-05
CDK7	Combined RNAi (Broad, Novartis, Marcotte)	3.62533	0.00030893
CGN	Combined RNAi (Broad, Novartis, Marcotte)	-3.76822	0.000181939
CHGA	Combined RNAi (Broad, Novartis, Marcotte)	3.94014	9.17842e-05
CLHC1	CRISPR (Avana) Public 20Q2	-3.6412	0.000289362
COG1	CRISPR (Avana) Public 20Q2	-3.8863	0.000110465
COPG1	Combined RNAi (Broad, Novartis, Marcotte)	-4.1181	4.34673e-05
CRP	CRISPR (Avana) Public 20Q2	3.55829	0.000395925
CSGALNACT2	CRISPR (Avana) Public 20Q2	-3.49716	0.000496943
CSNK1G3	Combined RNAi (Broad, Novartis, Marcotte)	3.8676	0.000119862
CTPS1	Combined RNAi (Broad, Novartis, Marcotte)	3.80708	0.000156222
CUX1	Combined RNAi (Broad, Novartis, Marcotte)	3.68233	0.000248407
CWC15	Combined RNAi (Broad, Novartis, Marcotte)	4.01948	6.63529e-05
CYB561D1	CRISPR (Avana) Public 20Q2	-4.03829	5.91811e-05
CYP27C1	CRISPR (Avana) Public 20Q2	-3.57271	0.000375079
DHRS9	RNAi (Novartis)	-3.56018	0.000416695
DMRT2	CRISPR (Avana) Public 20Q2	-4.60406	4.83893e-06
DMRTB1	CRISPR (Avana) Public 20Q2	-3.49693	0.000497367
DNAJC4	Combined RNAi (Broad, Novartis, Marcotte)	-3.55906	0.000403949
DOK7	CRISPR (Avana) Public 20Q2	4.23745	2.53208e-05
DPEP2	Combined RNAi (Broad, Novartis, Marcotte)	4.9751	8.70184e-07
DTX2P1-UPK3BP1-PMS2P11	RNAi (Novartis)	-3.63119	0.000319434
DUSP1	CRISPR (Avana) Public 20Q2	-4.45232	9.73908e-06
EIF1AX	CRISPR (Avana) Public 20Q2	3.96369	8.10647e-05
ELMO2	CRISPR (Avana) Public 20Q2	-3.99579	7.06134e-05
EPYC	CRISPR (Avana) Public 20Q2	-3.7197	0.000213816
ERCC8	CRISPR (Avana) Public 20Q2	-3.57904	0.000366261
ERN1	Combined RNAi (Broad, Novartis, Marcotte)	3.86135	0.00012291
EXOC5	CRISPR (Avana) Public 20Q2	-4.17001	3.38886e-05
EXT2	CRISPR (Avana) Public 20Q2	-4.24962	2.40133e-05
EXTL3	CRISPR (Avana) Public 20Q2	-3.9306	9.22898e-05
FABP7	Combined RNAi (Broad, Novartis, Marcotte)	3.80861	0.000151701
FAM20B	CRISPR (Avana) Public 20Q2	-4.12412	4.1226e-05
FERMT2	Combined RNAi (Broad, Novartis, Marcotte)	-5.2963	1.64854e-07
FEV	CRISPR (Avana) Public 20Q2	-4.35088	1.53685e-05
FGFR1	Combined RNAi (Broad, Novartis, Marcotte)	-4.52224	7.15058e-06
FNDC5	CRISPR (Avana) Public 20Q2	-3.65713	0.00027225
FNTA	Combined RNAi (Broad, Novartis, Marcotte)	-3.69386	0.000237605
FRYL	Combined RNAi (Broad, Novartis, Marcotte)	3.58528	0.000379101
FXYD3	Combined RNAi (Broad, Novartis, Marcotte)	3.94575	8.73188e-05
GABARAP	RNAi (Novartis)	-4.32986	1.8991e-05
GCK	CRISPR (Avana) Public 20Q2	3.80574	0.0001525
GNAT2	Combined RNAi (Broad, Novartis, Marcotte)	-3.57985	0.000373795
GOLT1B	CRISPR (Avana) Public 20Q2	-3.68273	0.000246728
GPR15	Combined RNAi (Broad, Novartis, Marcotte)	3.49806	0.000497444
GRAP2	RNAi (Novartis)	4.09582	5.12476e-05
GYS2	Combined RNAi (Broad, Novartis, Marcotte)	-4.05854	5.64425e-05
HIC2	CRISPR (Avana) Public 20Q2	3.80793	0.000151181
HIKESHI	CRISPR (Avana) Public 20Q2	-3.60501	0.00033205
HIVEP3	Combined RNAi (Broad, Novartis, Marcotte)	3.55716	0.000399441
HRH3	RNAi (Novartis)	3.52842	0.000466448
HS2ST1	CRISPR (Avana) Public 20Q2	-3.57884	0.000366533
HSF5	Combined RNAi (Broad, Novartis, Marcotte)	-3.63217	0.000306995
ICAM2	Combined RNAi (Broad, Novartis, Marcotte)	4.04817	5.89273e-05
IQCC	CRISPR (Avana) Public 20Q2	-3.83613	0.000135124
ITIH4	RNAi (Novartis)	3.64468	0.000304241
KIAA0930	CRISPR (Avana) Public 20Q2	3.54269	0.000419694
KIAA1191	CRISPR (Avana) Public 20Q2	-3.83836	0.000133925
KRTAP4-5	CRISPR (Avana) Public 20Q2	-3.91842	9.69847e-05
LAMP1	Combined RNAi (Broad, Novartis, Marcotte)	3.61748	0.000318268
LCE2D	CRISPR (Avana) Public 20Q2	-3.57388	0.000373434
LCOR	Combined RNAi (Broad, Novartis, Marcotte)	3.70578	0.000231782
LIG4	CRISPR (Avana) Public 20Q2	-3.52338	0.000450977
LLGL2	Combined RNAi (Broad, Novartis, Marcotte)	3.90613	0.000104265
MAD2L1	Combined RNAi (Broad, Novartis, Marcotte)	-3.84455	0.000131485
MAPK14	CRISPR (Avana) Public 20Q2	-3.62806	0.000304525
MED12	Combined RNAi (Broad, Novartis, Marcotte)	4.44747	1.00615e-05
MRGPRX1	CRISPR (Avana) Public 20Q2	-3.6863	0.000243349
MSRB1	Combined RNAi (Broad, Novartis, Marcotte)	3.53174	0.000447045
MTHFD1L	Combined RNAi (Broad, Novartis, Marcotte)	4.66182	3.73494e-06
MUSK	CRISPR (Avana) Public 20Q2	-3.81704	0.000145803
NEDD8	Combined RNAi (Broad, Novartis, Marcotte)	3.54965	0.000410884
NEUROG3	Combined RNAi (Broad, Novartis, Marcotte)	3.828	0.000140424
NKIRAS2	Combined RNAi (Broad, Novartis, Marcotte)	-4.08507	4.90129e-05
NR2F1	Combined RNAi (Broad, Novartis, Marcotte)	-3.55607	0.00040107
NUS1	CRISPR (Avana) Public 20Q2	3.59132	0.000349689
OPHN1	RNAi (Novartis)	4.02883	6.74889e-05
PCDHA11	Combined RNAi (Broad, Novartis, Marcotte)	3.61639	0.000325867
PECR	CRISPR (Avana) Public 20Q2	-4.203	2.94009e-05
PGLS	Combined RNAi (Broad, Novartis, Marcotte)	4.33193	1.75339e-05
PHLDB2	CRISPR (Avana) Public 20Q2	-4.16546	3.45566e-05
POU3F4	RNAi (Novartis)	3.79989	0.000167875
PPIP5K2	CRISPR (Avana) Public 20Q2	-3.89444	0.000106893
PPP1CC	Combined RNAi (Broad, Novartis, Marcotte)	-3.58854	0.00035506
PRR7	Combined RNAi (Broad, Novartis, Marcotte)	-3.69228	0.000253659
PRSS2	Combined RNAi (Broad, Novartis, Marcotte)	-4.18713	3.28325e-05
PRSS3	Combined RNAi (Broad, Novartis, Marcotte)	-3.81123	0.000153685
PTGR2	Combined RNAi (Broad, Novartis, Marcotte)	-3.63006	0.000303424
PTPN14	Combined RNAi (Broad, Novartis, Marcotte)	3.53842	0.000428367
PTPRE	Combined RNAi (Broad, Novartis, Marcotte)	3.93454	9.14529e-05
PYHIN1	Combined RNAi (Broad, Novartis, Marcotte)	3.64475	0.000292696
RAB2A	CRISPR (Avana) Public 20Q2	-4.25338	2.3623e-05
RAB32	Combined RNAi (Broad, Novartis, Marcotte)	3.72831	0.000207943
RBM7	CRISPR (Avana) Public 20Q2	-3.87053	0.000117718
REM2	Combined RNAi (Broad, Novartis, Marcotte)	-4.06179	5.40605e-05
RNASE7	Combined RNAi (Broad, Novartis, Marcotte)	-4.10594	4.63024e-05
RNF146	Combined RNAi (Broad, Novartis, Marcotte)	3.64683	0.000290402
RRAS	RNAi (Novartis)	3.82563	0.000151386
RRM1	CRISPR (Avana) Public 20Q2	3.49944	0.000492788
RTL10	CRISPR (Avana) Public 20Q2	3.50165	0.000488771
RXRG	RNAi (Novartis)	-4.17177	3.72824e-05
SBSPON	Combined RNAi (Broad, Novartis, Marcotte)	4.06441	5.50808e-05
SCAF11	Combined RNAi (Broad, Novartis, Marcotte)	-3.93536	9.35805e-05
SCML1	Combined RNAi (Broad, Novartis, Marcotte)	3.66524	0.000265263
SDCCAG8	CRISPR (Avana) Public 20Q2	-3.82796	0.000139601
SH3RF1	RNAi (Novartis)	3.56591	0.000407628
SLC19A2	CRISPR (Avana) Public 20Q2	-4.25866	2.30842e-05
SLC25A13	CRISPR (Avana) Public 20Q2	3.97885	7.57265e-05
SNAI2	Combined RNAi (Broad, Novartis, Marcotte)	-3.86696	0.000120144
SPRTN	Combined RNAi (Broad, Novartis, Marcotte)	-3.78582	0.000169835
SPSB1	RNAi (Novartis)	3.8553	0.000134584
ST3GAL1	Combined RNAi (Broad, Novartis, Marcotte)	3.7473	0.000197387
STK3	CRISPR (Avana) Public 20Q2	3.63381	0.000297926
SYNPO	Combined RNAi (Broad, Novartis, Marcotte)	-4.8014	1.91707e-06
TAB1	CRISPR (Avana) Public 20Q2	3.51615	0.000463245
TBC1D3B	Combined RNAi (Broad, Novartis, Marcotte)	4.84555	1.60265e-06
TBX15	RNAi (Novartis)	3.87773	0.000123699
TEAD3	Combined RNAi (Broad, Novartis, Marcotte)	-3.70459	0.000227949
TESC	CRISPR (Avana) Public 20Q2	3.80547	0.000152663
TM9SF3	CRISPR (Avana) Public 20Q2	-3.58513	0.000357951
TMEM11	Combined RNAi (Broad, Novartis, Marcotte)	-3.90687	0.000102305
TPTE	RNAi (Novartis)	-3.72885	0.000220618
TRIM35	Combined RNAi (Broad, Novartis, Marcotte)	3.5498	0.000418091
TRMU	CRISPR (Avana) Public 20Q2	3.69322	0.000236933
TSC2	Combined RNAi (Broad, Novartis, Marcotte)	4.02748	6.23455e-05
UBA3	Combined RNAi (Broad, Novartis, Marcotte)	3.63198	0.000301267
UBE2D2	RNAi (Novartis)	-3.63246	0.000318522
UBE2M	CRISPR (Avana) Public 20Q2	3.80354	0.000153834
UCHL1	CRISPR (Avana) Public 20Q2	-3.76672	0.0001779
USP12	CRISPR (Avana) Public 20Q2	-3.93569	9.03922e-05
USP14	Combined RNAi (Broad, Novartis, Marcotte)	4.0867	4.867e-05
VEZT	CRISPR (Avana) Public 20Q2	-3.6173	0.000316936
VIPR1	Combined RNAi (Broad, Novartis, Marcotte)	-4.12827	4.2148e-05
VWF	RNAi (Novartis)	-4.06021	5.93522e-05
WARS2	Combined RNAi (Broad, Novartis, Marcotte)	-3.70879	0.000224268
WDTC1	Combined RNAi (Broad, Novartis, Marcotte)	3.82527	0.000144072
WFDC12	Combined RNAi (Broad, Novartis, Marcotte)	3.90634	0.000105213
WFS1	CRISPR (Avana) Public 20Q2	3.70948	0.000222477
WSB1	Combined RNAi (Broad, Novartis, Marcotte)	3.67773	0.00025788
XRCC4	CRISPR (Avana) Public 20Q2	-3.49833	0.000494804
YAP1	CRISPR (Avana) Public 20Q2	-4.29758	1.94958e-05
ZBTB43	Combined RNAi (Broad, Novartis, Marcotte)	3.49992	0.000494051
ZNF30	Combined RNAi (Broad, Novartis, Marcotte)	4.10847	4.58112e-05
ZNF529	Combined RNAi (Broad, Novartis, Marcotte)	-3.90928	0.000103975
ZNF581	Combined RNAi (Broad, Novartis, Marcotte)	-4.15215	3.80993e-05
